# Supplementary material for: Structure and Intercalation of Cysteine–Asparagine–Serine Peptide into Montmorillonite as an Anti-Inflammatory Agent Preparation—A DFT Study
Source: Molecules. 2024 Sep 7;29(17):4250. doi: 10.3390/molecules29174250 (PMC11396832; doi:10.3390/molecules29174250)
Supplement: Supplementary file 1 [file molecules-29-04250-s001.zip]

Archive with 1 entries (1 files):
- molecules-3141469-supplementary.pdf
